# Supplementary material for: Bridging the Gap Rather Than Filling the Entire Valley—Anatomic Insights When Treating the Medial Infraorbital Region
Source: J Cosmet Dermatol. 2024 Sep 16;24(1):e16582. doi: 10.1111/jocd.16582 (PMC11743227; doi:10.1111/jocd.16582)
Supplement: Supplementary file 1 — Video S1. [file JOCD-24-e16582-s001.zip]

Archive with 2 entries (2 files):
- jocd16582-sup-0001-VideoS1.mp4
- jocd16582-sup-0002-Caption.docx
